# Supplementary material for: Interfacial Modulation of Nickel Tungstate by Polyethylene Glycol Toward Enhanced Electrochemical Energy Storage
Source: Polymers (Basel). 2026 Jul 1;18(13):1639. doi: 10.3390/polym18131639 (PMC13364022; doi:10.3390/polym18131639)
Supplement: Supplementary file 1 [file polymers-18-01639-s001.zip]

Archive with 1 entries (1 files):
- polymers-4378454-supplementary.pdf
